# Supplementary material for: 7-Hydroxyflavone Alleviates Myocardial Ischemia/Reperfusion Injury in Rats by Regulating Inflammation
Source: Molecules. 2022 Aug 23;27(17):5371. doi: 10.3390/molecules27175371 (PMC9458087; doi:10.3390/molecules27175371)
Supplement: Supplementary file 1 [file molecules-27-05371-s001.zip]

Archive with 3 entries (3 files):
- Table S1 Effect of HF and DIL on Anatomic data in MIRI rat.pdf
- Table S2 Outcomes of molecular docking.pdf
- Table S3 Primer information of genes used for quantitative real.pdf
